# Supplementary material for: Dietary Geranylgeraniol Mitigates Pain-Associated Behaviors via Improving Mitochondrial Function and Colon Integrity and Suppressing Neuroinflammation in Male Diabetic Neuropathy Rats
Source: Int J Mol Sci. 2025 Dec 17;26(24):12133. doi: 10.3390/ijms262412133 (PMC12733174; doi:10.3390/ijms262412133)
Supplement: Supplementary file 1 [file ijms-26-12133-s001.zip]

Archive with 1 entries (1 files):
- ijms-3947864-supplementary.pdf
